# Supplementary material for: LOXL2 drives epithelial-mesenchymal transition via activation of IRE1-XBP1 signalling pathway
Source: Sci Rep. 2017 Mar 23;7:44988. doi: 10.1038/srep44988 (PMC5362953; doi:10.1038/srep44988)
Supplement: Supplementary Dataset 1 [file srep44988-s2.xls]

## Sheet: Hoja1
GEN	Fold change		Description
	LOXL2	DLOXL2
GCOM1	-75.4223	-59.2243	GRINL1A Complex Locus 1
IDO1	-54.325	-69.9842	Indoleamine-pyrrole 2,3 dioxygenase
EDN1	-48.6968	-30.8141	Endothelin 1
MACC1	-48.4172	-45.1856	Metastasis Associated In Colon Cancer 1
ZKSCAN1	-40.738	-49.2606	Zinc finger with KRAB and SCAN domains 1
LAMC2	-38.0189	-24.2661	Laminin, gamma 2
A2ML1	-36.9403	-41.4477	Alpha-2-macroglobulin-like 1
LAMC2	-35.0752	-13.7246	Laminin, gamma 2
KLF14	-34.2768	-29.8538	Kruppel-like factor 14
KRT7	-33.4965	-12.1689	Keratin 7
NPR3	-33.4965	-1.38038	Natriuretic Peptide Receptor 3
KRT33A	-32.7341	-27.0707	Keratin 33A
TOMM20L	-32.3594	-38.2384	Translocase Of Outer Mitochondrial Membrane 20 Homolog (Yeast)-Like
ORAI1	-30.0262	-47.3151	ORAI calcium release-activated calcium modulator 1; calcium chanel
HIST1H4D	-29.1743	-47.5883	Histone cluster 1, H4d
KRT17P3	-28.6748	-5.3518	Keratin 17 pseudogene 3
PDE4C	-28.1611	-52.8445	Phosphodiesterase 4C
HIST1H4L	-28.0221	-50.9918	Histone cluster 1, H4l
CDH4	-27.8612	-56.8853	Cadherin 4, type 1, R-cadherin (retinal)
HIST1H3G	-26.4545	-45.4465	Histone cluster 1, H3g
RFXANK	-26.1517	-23.6184	Regulatory factor X-associated ankyrin-containing protein
Hs.700079	-26.0016	-29.1743
PCDHA6	-25.704	-41.2098	Protocadherin alpha 6
SERPINB5	-25.3367	-9.75832	Serpin peptidase inhibitor, clade B (ovalbumin), member 5
PLEC1	-22.9087	-28.6748	Plectin 1
ELA2A	-22.7772	-31.0814	Elastase 2A
HIST1H4B	-22.0039	-36.0994	Histone cluster 1, H4b
Hs.700734	-21.8776	-36.0994
SEC16B	-21.6272	-19.8153	SEC16 homolog B (S. cerevisiae)
HIST1H4I	-21.2569	-48.4172	Histone cluster 1, H4i
HIST1H4H	-21.0136	-48.6968	Histone cluster 1, H4h
HIST1H2AE	-20.893	-27.8612	Histone cluster 1, H2ae
HIST1H4F	-20.773	-50.4081	Histone cluster 1, H4f
HIST1H4J	-20.5353	-44.412	Histone cluster 1, H4j
Hs.596306	-20.5353	-19.2752
KRTAP4-11	-19.611	-21.5526	Keratin associated protein 4-11
Hs.223803	-19.0546	-22.0039
HIST1H2BD	-18.8365	-32.1736	Histone cluster 1, H2bd
C15orf48	-18.6209	-11.5678	Chromosome 15 open reading frame 48
IRF6	-18.0926	-17.8855	Interferon regulatory factor 6
HIST1H2AB	-17.7828	-33.3043	Histone cluster 1, H2ab
COL6A1	-17.7828	-24.4062	Collagen, type VI, alpha 1
ACTL7B	-17.2783	-26.6073	Actin-like 7B
HIST1H3D	-17.0805	-23.2407	Histone cluster 1, H3d
TMEM45B	-17.0805	-16.788	Transmembrane protein 45B
HIST2H2AB	-16.9336	-28.2325	Histone cluster 2, H2ab
HIST2H3A	-16.8752	-27.7811	Histone cluster 2, H3a
HIST1H2AK	-16.788	-31.4413	Histone cluster 1, H2ak
TGFBR1	-16.6917	-29.8538	Transforming growth factor, beta receptor I
PTMA	-16.4343	-24.8671	Prothymosin, alpha
HIST1H2AM	-16.3776	-26.838	Histone cluster 1, H2am
HIST1H2AD	-16.3117	-26.1517	Histone cluster 1, H2ad
HIST1H2AH	-15.9404	-27.227	Histone cluster 1, H2ah
HIST1H4C	-15.8489	-23.3077	Histone cluster 1, H4c
SIGLEC15	-15.5776	-18.0926	Sialic acid binding Ig-like lectin 15
HIST2H4A	-15.5776	-34.08	Histone cluster 2, H4a
LRRC45	-15.5776	-18.3021	Leucine rich repeat containing 45
HIST1H2BE	-15.5328	-25.0467	Histone cluster 1, H2be
HIST1H2BB	-15.4882	-24.5471	Histone cluster 1, H2bb
HIST1H2BI	-15.223	-25.4097	Histone cluster 1, H2bi
PDPN	-15.1356	1.28115	Podoplanin
SLC17A4	-15.0487	-16.5959	Solute carrier family 17, member 4
WASL	-15.0487	-18.0926	Wiskott-Aldrich syndrome-like
HIST1H3F	-14.9624	-19.611	Histone cluster 1, H3f
COL4A1	-14.8765	-6.51253	Collagen, type IV, alpha 1
SETP22	-14.5378	-23.3077	SET pseudogene 22
ITGB6	-14.4544	-14.1987	Integrin, beta 6
TFAP2A	-14.4544	-39.1291	Transcription factor AP-2 alpha (activating enhancer binding protein 2 alpha)
CIITA	-14.3714	-19.0546	Class II, major histocompatibility complex, transactivator
HIST1H2BM	-14.2889	-23.3077	Histone cluster 1, H2bm
PKP3	-13.9637	-8.69461	Plakophilin 3
ENAH	-13.5675	-13.5675	Enabled homolog (Drosophila)
HIST1H2BC	-13.4122	-23.3077	Histone cluster 1, H2bc
LRFN4	-13.3352	-13.1069	Leucine rich repeat and fibronectin type III domain containing 4
SYTL2	-13.1826	-6.57279	Synaptotagmin-like 2
HIST1H2BJ	-13.1826	-21.1349	Histone cluster 1, H2bj
LSM14A	-12.7717	-14.7062	LSM14A, SCD6 homolog A (S. cerevisiae)
HIST1H2BN	-12.3737	-19.7242	Histone cluster 1, H2bn
DNAJB11	-12.0921	-16.469	DnaJ (Hsp40) homolog, subfamily B, member 11
GUK1	-12.0921	-10.3872	Guanylate kinase 1
RNU12	-12.0504	-12.0851	RNA, U12 small nuclear
HIST1H2BG	-12.0226	-19.4984	Histone cluster 1, H2bg
Hs.610315	-11.9536	-13.0017
Hs.593050	-11.9193	-16.3117
HIST1H2BF	-11.8919	-17.0805	Histone cluster 1, H2bf
LOC391540	-11.6145	-16.6917	hypothetical LOC391540
DKK1	-11.6078	-5.06699	Dickkopf homolog 1 (Xenopus laevis)
Hs.635280	-11.5878	-18.6209
PTPRB	-11.5678	-13.7325	Protein tyrosine phosphatase, receptor type, B
Hs.197693	-11.4881	-10.1274
ZBTB45	-11.4815	-18.9452	Zinc finger and BTB domain containing 45
LOC391566	-11.4354	-17.4783	histone cluster 1, H2bj pseudogene
Hs.640950	-11.3501	-15.1356
MYCNOS	-11.259	-16.4059	V-myc myelocytomatosis viral related oncogene, neuroblastoma derived (avian) opposite strand
C3AR1	-11.2396	-15.3109	Complement component 3a receptor 1
HIST1H1C	-11.2266	-22.9087	Histone cluster 1, H1c
USF2	-11.2202	-11.0917	Upstream transcription factor 2, c-fos interacting
RSF1	-11.0917	-17.5792	Remodeling and spacing factor 1
ZAN	-11.0281	-9.07821	Zonadhesin
TIMP3	-10.9585	-12.0226	TIMP metallopeptidase inhibitor 3
TAS2R4	-10.9333	-9.0209	Taste receptor, type 2, member 4
LINC01023	-10.9018	-18.6209	long intergenic non-protein coding RNA 1023
DDX11	-10.9018	-11.0599	DEAD/H (Asp-Glu-Ala-Asp/His) box polypeptide 11 (CHL1-like helicase homolog, S. cerevisiae)
SUSD3	-10.8893	-14.8081	Sushi domain containing 3
NR5A1	-10.8393	-10.3395	Nuclear receptor subfamily 5, group A, member 1
TIA1	-10.7833	-14.7911	TIA1 cytotoxic granule-associated RNA binding protein
ICA1	-10.7337	-22.3615	Islet cell autoantigen 1, 69kDa
DDX18P3	-10.7152	-14.7911	DEAD-box helicase 18 pseudogene 3
BMP7	-10.709	-9.85712	Bone morphogenetic protein 7
HIST3H2BB	-10.6231	-16.5006	Histone cluster 3, H2bb
DUSP26	-10.4713	-10.1566	Dual specificity phosphatase 26 (putative)
MUL1	-10.4532	-10.3157	Mitochondrial E3 Ubiquitin Protein Ligase 1
CYP3A43	-10.3098	-6.89049	Cytochrome P450, family 3, subfamily A, polypeptide 43
AGR2	-10.227	-15.9404	Anterior gradient homolog 2 (Xenopus laevis)
MDM2	-10.2212	-8.51628	MDM2 Proto-Oncogene, E3 Ubiquitin Protein Ligase
CAMK2N2	-10.0231	-15.9496	Calcium/calmodulin-dependent protein kinase II inhibitor 2
TRIM5	-9.91973	-15.8489	Tripartite motif-containing 5
DKFZP434I0714	-9.84578	-15.0487	Hypothetical protein DKFZP434I0714
KRT8P10	-9.82879	-10.8206	Keratin 8 pseudogene 10
CHRNB2	-9.7949	-15.758	Cholinergic receptor, nicotinic, beta 2 (neuronal)
HNRNPU	-9.78363	-16.3399	Heterogeneous nuclear ribonucleoprotein U (scaffold attachment factor A)
HIST1H3B	-9.78081	-15.0357	Histone cluster 1, H3b
GAST	-9.64939	-12.3737	Gastrin
GPI	-9.51152	-18.6209	Glucose phosphate isomerase
SNORA70	-9.42432	-15.758	Small nucleolar RNA, H/ACA box 70
HIST1H2AJ	-9.41619	-15.6495	Histone cluster 1, H2aj
IPO7	-9.38642	-14.8081	Importin 7
GPR12	-9.32717	-10	G protein-coupled receptor 12
ZNF746	-9.15166	-13.5675	Zinc finger protein 746
TBXAS1	-9.13587	-16.6246	Thromboxane A synthase 1 (platelet)
LRRC41	-9.13587	-11.1045	Leucine rich repeat containing 41
UCP3	-9.12011	-17.9164	Uncoupling protein 3 (mitochondrial, proton carrier)
LOC404266	-8.80542	-11.1622	Hypothetical LOC404266
FOXS1	-8.59014	-12.8825	Forkhead Box S1
HIST1H1E	-8.53591	-17.5489	Histone cluster 1, H1e
PDP2	-8.47715	-11.885	Pyruvate dehydrogenase phosphatase isoenzyme 2
LOC729852	-8.39943	-12.6984	Hypothetical protein LOC729852
FRRS1L	-8.28419	-12.8086	Ferric-Chelate Reductase 1-Like
MGLL	-8.20352	-11.272	Monoglyceride lipase
HSPD1P10	-8.11428	-11.5678	Heat Shock 60kDa Protein 1 (Chaperonin) Pseudogene 10
PRR35	-7.88406	-12.4523	Proline Rich 35
PPM1K	-7.85236	-21.3796	Protein phosphatase 1K (PP2C domain containing)
Hs.553155	-7.85236	-11.0471
CDK3	-7.84784	-10.7337	Cyclin-dependent kinase 3
CERS1	-7.80728	-10.6231	ceramide synthase 1
LOC284072	-7.79381	-11.6883	Hypothetical protein LOC284072
Hsp60	-7.71347	-11.3697	Heat Shock 60kDa Protein 1 (Chaperonin)
HIST2H2AC	-7.69573	-15.0271	Histone cluster 2, H2ac
SFPQ	-7.68245	-12.0434	Splicing factor proline/glutamine-rich
LAMA4	-7.52056	-11.5744	Laminin, alpha 4
HIST1H1A	-7.47739	-10.9901	Histone cluster 1, H1a
AGGF1	-7.16968	-11.5279	Angiogenic factor with G patch and FHA domains 1
LUC7L	-7.13263	-11.1944	LUC7-like (S. cerevisiae)
SLURP1	-7.12033	-12.4094	Secreted LY6/PLAUR domain containing 1
KRT8P21	-6.89446	-10.145	Keratin 8 pseudogene 21
FBRSL1	-6.7027	-10.9396	Fibrosin-Like 1
CDH1	-6.34235	-12.1283	Cadherin 1, type 1, E-cadherin (epithelial)
CTGLF6	-6.3314	-10.0693	Centaurin, gamma-like family, member 6
HLA-DRB1	-6.223	-10.6108	Major histocompatibility complex, class II, DR beta 1
LOC729984	-6.06387	-10.9711	Similar to Heterogeneous nuclear ribonucleoprotein A1
TSPYL1	-5.45444	-10.3276	TSPY-like 1
IFIH1	-5.06116	-13.0994	Interferon induced with helicase C domain 1
HMGA1	-4.90456	-14.7401	High mobility group AT-hook 1
KCTD12	-4.77254	-10.9144	Potassium channel tetramerisation domain containing 12
Hs.703745	-4.66391	-11.6748
MARCKS	-3.48939	-12.9793	Myristoylated alanine-rich protein kinase C substrate
FOXA2	-2.06935	-10.8081	Forkhead box A2
IRAK1BP1	-1.76807	-12.8455	Interleukin-1 receptor-associated kinase 1 binding protein 1
COL12A1	-1.29122	-19.0766	Collagen, type XII, alpha 1
CMTM8	-1.24037	-11.7287	CKLF-like MARVEL transmembrane domain containing 8
TFPI2	-1.16741	12.3027	Tissue factor pathway inhibitor 2
HMGN3	1.02269	-31.6228	High mobility group nucleosomal binding domain 3
GAS1	1.41335	16.125	Growth arrest-specific 1
ZNF423	1.95063	10.8143	Zinc finger protein 423
PDGFRA	2.94612	11.1173	Platelet-derived growth factor receptor, alpha polypeptide
ID2	3.38649	35.717	Inhibitor of DNA binding 2, dominant negative helix-loop-helix protein
MYL2	3.60579	11.6547	Myosin, light chain 2, regulatory, cardiac, slow
EML1	3.87481	12.942	Echinoderm microtubule associated protein like 1
LOC645733	4.01328	10.9144	Hypothetical LOC645733
PDK3	4.53942	13.8197	Pyruvate dehydrogenase kinase, isozyme 3
BHLHB2	4.90061	13.7167	Basic helix-loop-helix domain containing, class B, 2
PLA2G7	4.90908	11.6078	Phospholipase A2, group VII (platelet-activating factor acetylhydrolase, plasma)
USE1	5.48277	13.3583	Unconventional SNARE in the ER 1 homolog (S. cerevisiae)
CSF1	5.62665	10.9648	Colony stimulating factor 1 (macrophage)
FAM122A	5.67871	10.0983	Family with sequence similarity 122A
MIF4GD	5.73786	12.9271	MIF4G domain containing tranlation histona
RABGGTA	5.74116	11.1944	Rab geranylgeranyltransferase, alpha subunit
YPEL5	5.74116	16.0325	Yippee-like 5 (Drosophila)
ID1	5.78762	13.3352	Inhibitor of DNA binding 1, dominant negative helix-loop-helix protein
LIPT1	5.94634	10	Lipoyltransferase 1
STARD6	6.04993	11.9124	StAR-related lipid transfer (START) domain containing 6
GAP43	6.15531	18.6209	Growth associated protein 43
NCOA1	6.20155	10.3098	Nuclear receptor coactivator 1
GMIP	6.30594	11.298	GEM interacting protein proteins
CRLF1	6.36429	14.2889	Cytokine receptor-like factor 1
BRPF1	6.41579	10.3039	Bromodomain and PHD finger containing, 1
B3GNT5	6.42688	10.1976	UDP-GlcNAc:betaGal beta-1,3-N-acetylglucosaminyltransferase 5
ARL6	6.58795	10.617	ADP-ribosylation factor-like 6
KDM3A	6.593	10.9732	Lysine (K)-Specific Demethylase 3A
LOC202319	6.63743	11.9605	peptidylprolyl isomerase A like 4G pseudogene
ITGA5	6.71815	10.9018	Integrin, alpha 5 (fibronectin receptor, alpha polypeptide)
DTNA	6.72977	10.2802	Dystrobrevin, alpha
PLEKHA8	6.73752	19.3865	Pleckstrin homology domain containing, family A (phosphoinositide binding specific) member 8
ABCB1	6.77485	11.4881	ATP-binding cassette, sub-family B (MDR/TAP), member 1
ERN1	6.78422	11.1237	Endoplasmic reticulum to nucleus signaling 1
PARP8	6.86278	10.2506	Poly (ADP-ribose) polymerase family, member 8
PRKAR2B	6.91433	10.5621	Protein kinase, cAMP-dependent, regulatory, type II, beta
MED7	7.00245	14.7062	Mediator complex subunit 7
LRRC49	7.12853	14.4544	Leucine rich repeat containing 49
HSPA1L	7.17381	10.6292	Heat shock 70kDa protein 1-like
HINT3	7.22354	15.417	Histidine triad nucleotide binding protein 3
POMT2	7.23186	12.5531	Protein-O-mannosyltransferase 2
LOC90826	7.25688	15.1356	Putative Protein Arginine N-Methyltransferase 10
DTWD1	7.27528	10.1783	DTW domain containing 1
RABL4	7.28199	10.7029	RAB, member of RAS oncogene family-like 4
MEMO1	7.40884	10.6598	Mediator of cell motility 1
AKR1B1	7.53356	12.0226	Aldo-keto reductase family 1, member B1 (aldose reductase)
BFSP1	7.64716	10.9711	Beaded filament structural protein 1, filensin
PVRL3	7.65597	14.7062	Poliovirus receptor-related 3
ALKBH3	7.7046	16.2181	AlkB, alkylation repair homolog 3 (E. coli)
AMN1	7.75354	10.5682	Antagonist of mitotic exit network 1 homolog (S. cerevisiae)
HSD17B4	7.77141	11.5478	Hydroxysteroid (17-beta) dehydrogenase 4
PPAP2A	7.96618	11.8168	Phosphatidic acid phosphatase type 2A
SEL1L	7.98454	10.0404	Sel-1 suppressor of lin-12-like (C. elegans)
TCF7L1	8.04915	14.647	Transcription factor 7-like 1 (T-cell specific, HMG-box)
IGIP	8.07235	11.5213	IgA-Inducing Protein
RNF103	8.17994	12.324	Ring finger protein 103
ZNF184	8.20352	10.8518	Zinc finger protein 184
GLT8D1	8.35603	13.8835	Glycosyltransferase 8 domain containing 1
CYSTM1	8.36084	15.1356	Cysteine-Rich Transmembrane Module Containing 1
FAM214A	8.37529	12.5458	Family With Sequence Similarity 214, Member A
QKI	8.44792	10.5196	Quaking homolog, KH domain RNA binding (mouse)
CCSER2	8.59508	10.0346	Coiled-Coil Serine-Rich Protein 2
Hs.701423	8.75992	12.0573
CCPG1	8.89201	10.0983	Cell cycle progression 1. Acts as an assembly platform for Rho protein signaling complexes
ACPL2	8.92791	10.9396	Acid phosphatase-like 2
CAND1	8.97946	16.3117	Cullin-associated and neddylation-dissociated 1
ST3GAL2	9.00016	13.8835	ST3 beta-galactoside alpha-2,3-sialyltransferase 2
NAP1L2	9.27364	10.8206	Nucleosome assembly protein 1-like 2
HMBOX1	9.28966	10.0577	Homeobox Containing 1
DHPS	9.35944	19.0546	Deoxyhypusine synthase
SLC20A2	9.44061	15.6765	Solute carrier family 20 (phosphate transporter), member 2
SNX1	9.49511	10.1042	Sorting nexin 1
COL1A2	9.54841	11.2731	Collagen, type I, alpha 2
MAGEL2	9.66607	16.3023	Melanoma Antigen Family L2
DNAAF2	9.90832	16.4532	Dynein, Axonemal, Assembly Factor 2
CDKN3	10.0462	8.57038	Cyclin-dependent kinase inhibitor 3
BLCAP	10.0925	5.92243	Bladder cancer associated protein
SCN1B	10.1216	11.1301	Sodium channel, voltage-gated, type I, beta
LYRM5	10.1391	11.9674	LYR motif containing 5
LXN	10.1801	6.77252	Latexin
ETV5	10.183	7.82078	Ets variant gene 5 (ets-related molecule)
SLC19A2	10.1859	8.19408	Solute carrier family 19 (thiamine transporter), member 2
GSTA5	10.1859	9.15166	Glutathione S-transferase A5
GNG11	10.2447	10.6414	Guanine nucleotide binding protein (G protein), gamma 11
ARL14	10.292	9.44061	ADP-ribosylation factor-like 14
FAM114A1	10.3455	13.4122	Family with sequence similarity 114, member A1
ZNF642	10.4894	9.2045	Zinc finger protein 642
TRIB2	10.5045	14.6176	Tribbles homolog 2 (Drosophila)
ARHGAP21	10.5317	19.7242	Rho GTPase activating protein 21
HERC1	10.6108	10.858	HECT And RLD Domain Containing E3 Ubiquitin Protein Ligase Family Member 1
NR4A2	10.6231	4.83337	Nuclear receptor subfamily 4, group A, member 2
LOC63920	10.6506	9.93688	Transposon-derived Buster3 transposase-like
LOC145758	10.6844	12.3169	Hypothetical protein LOC145758
LOC146346	10.7152	5.19996	Hypothetical protein LOC146346
PLCB1	10.8393	16.9824	Phospholipase C, beta 1 (phosphoinositide-specific)
SEC24A	11.079	11.885	SEC24 related gene family, member A (S. cerevisiae)
LOC152485	11.1173	9.27364	Hypothetical protein LOC152485
TWIST1	11.1205	-1.50791	Twist homolog 1 (acrocephalosyndactyly 3; Saethre-Chotzen syndrome) (Drosophila)
GPRIN1	11.1558	7.12443	G protein regulated inducer of neurite outgrowth 1
SERTAD3	11.1751	10.3217	SERTA domain containing 3
Hs.586812	11.2396	16.6917
RNF146	11.2655	10	Ring finger protein 146
ANK3	11.337	6.39367	Ankyrin 3, node of Ranvier (ankyrin G)
ZNF618	11.4838	4.82317	Zinc finger protein 618
Hs.596108	11.508	10.3276
HYAL2	11.5744	7.64276	Hyaluronoglucosaminidase 2
GTF2H2	11.5811	11.9536	General transcription factor IIH, polypeptide 2, 44kDa
FAM18B	11.7557	11.259	Family with sequence similarity 18, member B
CAPN1	12.1479	12.0088	Calpain 1, (mu/I) large subunit
EGR1	12.1619	5.79429	Early growth response 1
RAB15	12.4451	10.3932	RAB15, member RAS onocogene family
NRIP1	12.4451	18.6209	Nuclear receptor interacting protein 1
LOXL2	12.5069	2.91759	Lysyl oxidase-like 2
SLC35D2	12.5458	13.9637	Solute carrier family 35, member D2
KRT27	12.6401	74.9894	Keratin 27
PIGB	12.6474	8.92278	Phosphatidylinositol glycan anchor biosynthesis, class B
SOX5	12.6498	7.19642	SRY (sex determining region Y)-box 5
GNAI3	12.8677	16.5006	Guanine nucleotide binding protein (G protein), alpha inhibiting activity polypeptide 3
MEX3B	12.9085	10.8987	Mex-3 homolog B (C. elegans)
CTF8	12.9494	11.3305	Chromosome transmission fidelity factor 8 homolog (S. cerevisiae)
DNM3	12.9718	7.78485	Dynamin 3
FAM83D	13.0467	14.2889	Family with sequence similarity 83, member D
Hs.619929	13.3891	16.3117
A2M	13.5675	1.69044	Alpha-2-macroglobulin
HTRA1	13.6537	20.4174	HtrA serine peptidase 1
CNOT8	13.7246	7.11214	CCR4-NOT transcription complex, subunit 8
PODXL	13.8835	13.6458	Podocalyxin-like
TMEM126B	13.9236	13.3737	Transmembrane protein 126B
CREB5	14.1335	15.9772	CAMP responsive element binding protein 5
DDX26B	14.4295	14.3714	DEAD/H (Asp-Glu-Ala-Asp/His) box polypeptide 26B
LRRC8C	14.6218	18.7284	Leucine rich repeat containing 8 family, member C
MKL1	14.7911	18.197	Megakaryoblastic leukemia (translocation) 1
MANSC1	14.8765	10.9396	MANSC domain containing 1
AKAP8L	14.8936	9.80054	A kinase (PRKA) anchor protein 8-like
TRIM8	14.9624	11.9056	Tripartite motif-containing 8
CDC23	15.1356	9.63274	Cell division cycle 23 homolog (S. cerevisiae)
NR4A1	15.223	13.8436	Nuclear receptor subfamily 4, group A, member 1
CHN1	16.125	20.1837	Chimerin (chimaerin) 1
CXCR4	16.2162	20.6395	Chemokine (C-X-C motif) receptor 4
TMEM166	16.3117	16.9824	Transmembrane protein 166
LRRK2	16.5482	-1.80509	Leucine-rich repeat kinase 2
COPZ2	16.788	11.7422	Coatomer protein complex, subunit zeta 2
LIX1L	17.378	23.8506	Lix1 homolog (mouse)-like
SHOC2	17.5792	11.0281	Soc-2 suppressor of clear homolog (C. elegans)
FBXO38	17.5792	12.5026	F-box protein 38
PALLD	17.5792	13.9637	Palladin, cytoskeletal associated protein
PTGER2	17.5792	35.2777	Prostaglandin E receptor 2 (subtype EP2), 53kDa
EDN2	18.0926	13.6458	Endothelin 2
PITX2	18.4077	5.68198	Paired-like homeodomain 2
PLAG1	18.4077	8.80035	Pleiomorphic adenoma gene 1
TUBGCP4	18.514	15.758	Tubulin, gamma complex associated protein 4
SCGB2A1	18.7284	19.9526	Secretoglobin, family 2A, member 1
TBL1XR1	19.2752	18.8365	Transducin (beta)-like 1X-linked receptor 1
RNF130	19.9526	19.0546	Ring finger protein 130
FOXM1	21.1349	13.6458	Forkhead box M1
PLEKHA5	22.1309	16.2181	Pleckstrin homology domain containing, family A member 5
FLRT3	22.3872	11.1045	Fibronectin leucine rich transmembrane protein 3
PYGO1	22.7772	13.0317	Pygopus homolog 1 (Drosophila)
CCDC109B	23.4423	4.04576	Coiled-coil domain containing 109B
GLCE	23.8506	15.6045	Glucuronic acid epimerase
SPRY2	23.8506	33.1131	Sprouty homolog 2 (Drosophila)
Hs.703472	28.1838	28.3465
CCDC109A	28.5102	18.9452	Coiled-coil domain containing 109A
ZEB1	33.3043	26.7609	Zinc finger E-box binding homeobox 1
TNIK	66.0693	38.2384	TRAF2 and NCK interacting kinase
Hs.703945	84.6253	74.131	Metastasis related protein (MB2)
